# Supplementary material for: TBX3 regulates the transcription of VEGFA to promote osteoblasts proliferation and microvascular regeneration
Source: PeerJ. 2022 Jul 11;10:e13722. doi: 10.7717/peerj.13722 (PMC9281600; doi:10.7717/peerj.13722)
Supplement: Supplemental Information 5 [file peerj-10-13722-s005.zip]

Archive with 2 entries (2 files):
- OD.xlsx
- qPCR.xlsx
