# Supplementary material for: TBX3 regulates the transcription of VEGFA to promote osteoblasts proliferation and microvascular regeneration
Source: PeerJ. 2022 Jul 11;10:e13722. doi: 10.7717/peerj.13722 (PMC9281600; doi:10.7717/peerj.13722)
Supplement: Supplemental Information 5 [file peerj-10-13722-s005.zip › OD.xlsx]

## Sheet: Sheet1
Days	si-NC			siTBX3
0	0.495	0.52	0.418	0.433	0.492	0.483
1	0.725	0.789	0.717	0.577	0.631	0.66
2	1.123	1.198	1.156	0.759	0.953	0.843
3	1.313	1.248	1.197	1.034	0.923	1.132
4	1.602	1.557	1.517	1.191	1.256	1.237
