# Supplementary material for: TBX3 regulates the transcription of VEGFA to promote osteoblasts proliferation and microvascular regeneration
Source: PeerJ. 2022 Jul 11;10:e13722. doi: 10.7717/peerj.13722 (PMC9281600; doi:10.7717/peerj.13722)
Supplement: Supplemental Information 6 [file peerj-10-13722-s006.zip]

Archive with 19 entries (16 files):
- WB/
- WB/GAPDH/
- WB/GAPDH/0.Tif
- WB/GAPDH/10.Tif
- WB/GAPDH/2.Tif
- WB/GAPDH/3.Tif
- WB/GAPDH/5.Tif
- WB/GAPDH/7.Tif
- WB/GAPDH/8.Tif
- WB/GAPDH/GAPDH.tif
- WB/VEGFA/
- WB/VEGFA/0.Tif
- WB/VEGFA/10.Tif
- WB/VEGFA/100.Tif
- WB/VEGFA/150.Tif
- WB/VEGFA/3.Tif
- WB/VEGFA/30.Tif
- WB/VEGFA/60.Tif
- WB/VEGFA/VEGFA.tif
